# Supplementary material for: Nivolumab Plus 5-Azacitidine in Pediatric Relapsed/Refractory Acute Myeloid Leukemia (AML): Phase I/II Trial Results from the Therapeutic Advances in Childhood Leukemia and Lymphoma (TACL) Consortium
Source: Cancers (Basel). 2024 Jan 24;16(3):496. doi: 10.3390/cancers16030496 (PMC10854518; doi:10.3390/cancers16030496)
Supplement: Supplementary file 1 [file cancers-16-00496-s001.zip]

Archive with 1 entries (1 files):
- cancers-2786527-supplementary.pdf
